# Supplementary material for: Oral Delivery of Nucleic Acids with Passive and Active Targeting to the Intestinal Tissue Using Polymer-Based Nanocarriers
Source: Pharmaceutics. 2021 Jul 13;13(7):1075. doi: 10.3390/pharmaceutics13071075 (PMC8309160; doi:10.3390/pharmaceutics13071075)
Supplement: Supplementary file 1 [file pharmaceutics-13-01075-s001.zip]

Archive with 1 entries (1 files):
- pharmaceutics-1254659-supplementary.pdf
